# Supplementary material for: Intervention with Polyvalent Bacterial Lysate Modulates T Helper Cell Subsets in Polish Children with Grass Pollen-Induced Allergic Rhinitis
Source: Biomedicines. 2026 Jul 19;14(7):1623. doi: 10.3390/biomedicines14071623 (PMC13406736; doi:10.3390/biomedicines14071623)
Supplement: Supplementary file 1 [file biomedicines-14-01623-s001.zip]

Archive with 1 entries (1 files):
- biomedicines-4338469-supplementary.pdf
